# Supplementary material for: Identification of stable restorers and high-yielding hybrids using diverse sorghum male sterile cytoplasmic sources and established pollen parents under different water regimes
Source: Heliyon. 2024 Oct 24;10(21):e39807. doi: 10.1016/j.heliyon.2024.e39807 (PMC11550600; doi:10.1016/j.heliyon.2024.e39807)
Supplement: Multimedia component 1 [file mmc1.xlsx]

## Sheet: S.Table.1. Mean-pooled-4envs
Sl No	Cross Combination	Genotype Code	PL	PWP	HSW	YLD
1	ICSA 37 × M35-1	G1	25.57	3.9125	2.9025	2.5625
2	ICSA 38 × M35-1	G2	22.6337	3.475	2.9975	2.3875
3	ICSA 52 × M35-1	G3	23.9388	3.5	3.19125	2.4625
4	ICSA 55 × M35-1	G4	26.0038	4.4625	3.0725	3.2
5	ICSA 56 × M35-1	G5	24.98	4.7	2.65375	3.25
6	ICSA 57 × M35-1	G6	23.2537	3.7	2.68	2.6125
7	ICSA 101 × M35-1	G7	23.1054	3.45337	2.4017	2.14112
8	ICSA 418 × M35-1	G8	24.5138	3.7375	2.79375	2.70117
9	ICSA 433 × M35-1	G9	28.8912	4.25	2.535	3.325
10	ICSA 502 × M35-1	G10	25.2263	4.1375	3.04375	3.0625
11	ICSA 627 × M35-1	G11	23.7525	4.25	3.15875	2.925
12	ICSA 675 × M35-1	G12	25.1512	4.075	2.5275	2.35
13	ICSA 88001 × M35-1	G13	24.1737	3.9	2.82125	2.575
14	ICSA 29005 × M35-1	G14	24.1175	3.5	2.63125	2.4125
15	ICSA 484 × M35-1	G15	26.7338	4.775	3.02375	3.525
16	ICSA 712 × M35-1	G16	24.4962	3.7125	2.74375	2.5875
17	ICSA 724 × M35-1	G17	25.3338	4.1125	2.8075	2.8625
18	ICSA 735 × M35-1	G18	23.7862	4.15	2.34625	3.025
19	ICSA 37 × SPV 1411	G19	26.4	3.8875	2.39125	2.5125
20	ICSA 38 × SPV 1411	G20	25.57	3.9	2.7475	2.475
21	ICSA 52 × SPV 1411	G21	28.1363	4.3	1.94125	3.15
22	ICSA 55 × SPV 1411	G22	24.9175	3.8875	3.0075	2.6
23	ICSA 56 × SPV 1411	G23	24.7437	4.5375	2.70375	3.125
24	ICSA 57 × SPV 1411	G24	24.2687	4.025	2.61625	2.75244
25	ICSA 101 × SPV 1411	G25	22.6009	3.92889	2.9139	2.37617
26	ICSA 418 × SPV 1411	G26	20.3238	3.1875	2.76625	2
27	ICSA 433 × SPV 1411	G27	22.4638	2.85	2.94125	1.7
28	ICSA 502 × SPV 1411	G28	22.3662	3.9125	2.61	2.325
29	ICSA 627 × SPV 1411	G29	22.5138	3.47447	2.80875	2.42744
30	ICSA 675 × SPV 1411	G30	22.0125	4.52447	2.9	3.07744
31	ICSA 88001 × SPV 1411	G31	23.25	3.225	2.3725	2.075
32	ICSA 29005 × SPV 1411	G32	22.2225	3.625	2.565	2.525
33	ICSA 484 × SPV 1411	G33	27.6237	4.2625	2.7475	2.8375
34	ICSA 712 × SPV 1411	G34	22.4162	4.2625	3.12375	2.9625
35	ICSA 724 × SPV 1411	G35	22.0012	4.3125	3.155	2.7125
36	ICSA 735 × SPV 1411	G36	21.5525	3.5125	2.9675	2.0375
37	ICSA 37 × CSV 18R	G37	22.0638	4.3625	2.8075	2.9875
38	ICSA 38 × CSV 18R	G38	21.705	3	2.875	1.9375
39	ICSA 52 × CSV 18R	G39	23.0888	3.475	2.595	2.1
40	ICSA 55 × CSV 18R	G40	22.4213	4.1375	2.8925	2.875
41	ICSA 56 × CSV 18R	G41	22.2812	3.3125	2.50625	2.475
42	ICSA 57 × CSV 18R	G42	20.7175	3.2125	2.38375	1.8625
43	ICSA 101 × CSV 18R	G43	24.6363	4.4125	2.30375	2.925
44	ICSA 418 × CSV 18R	G44	23.255	3.49254	2.6625	2.475
45	ICSA 433 × CSV 18R	G45	26.5575	4.2875	2.345	3.2875
46	ICSA 502 × CSV 18R	G46	23.2163	4.0375	2.55875	2.975
47	ICSA 627 × CSV 18R	G47	21.9337	3.85	2.555	3.35
48	ICSA 675 × CSV 18R	G48	23.0625	4.625	2.675	2.87617
49	ICSA 88001 × CSV 18R	G49	22.4025	3.625	2.7625	2.4
50	ICSA 29005 × CSV 18R	G50	20.205	4.5125	2.5975	3.2875
51	ICSA 484 × CSV 18R	G51	23.4338	4.275	2.73625	3.0875
52	ICSA 712 × CSV 18R	G52	22.1713	4.725	2.66375	3.275
53	ICSA 724 × CSV 18R	G53	21.2712	3.75	2.5125	2.35
54	ICSA 735 × CSV 18R	G54	20.9213	4.6125	2.24375	3.5625
55	ICSA 37 × IS 33844-5	G55	21.892	3.28697	2.5803	2.34112
56	ICSA 38 × IS 33844-5	G56	22.035	4.05	2.5525	2.7
57	ICSA 52 × IS 33844-5	G57	26.1675	3.975	2.2175	2.90117
58	ICSA 55 × IS 33844-5	G58	21.6613	4.5625	2.9175	2.9875
59	ICSA 56 × IS 33844-5	G59	22.3683	3.48697	2.6753	2.28994
60	ICSA 57 × IS 33844-5	G60	21.5295	3.24947	2.7728	2.03994
61	ICSA 101 × IS 33844-5	G61	23.0662	3.4125	2.7675	2.3
62	ICSA 418 × IS 33844-5	G62	20.305	3.4375	2.82875	2.5
63	ICSA 433 × IS 33844-5	G63	24.3762	4.15	2.7275	3.0125
64	ICSA 502 × IS 33844-5	G64	21.1462	3.8	2.43125	2.3875
65	ICSA 627 × IS 33844-5	G65	22.4712	3.7875	2.3675	2.71367
66	ICSA 675 × IS 33844-5	G66	22.6588	4.6375	2.32125	3.175
67	ICSA 88001 × IS 33844-5	G67	24.2212	4.4125	2.2975	2.7625
68	ICSA 29005 × IS 33844-5	G68	23.655	4.325	2.49875	2.85
69	ICSA 484 × IS 33844-5	G69	26.165	4.45	2.31875	3.425
70	ICSA 712 × IS 33844-5	G70	21.6288	4.0125	2.74625	2.7375
71	ICSA 724 × IS 33844-5	G71	21.8788	4.625	2.3725	3.425
72	ICSA 735 × IS 33844-5	G72	21.0638	4.05	2.6125	2.375
73	ICSA 746 × IS 33844-5	G73	23.9813	3.5875	2.66125	2.4
74	ICSA 747 × IS 33844-5	G74	21.1187	3.2875	2.905	2.0125
75	ICSA 754 × IS 33844-5	G75	23.4262	3.3125	2.40375	2.2
76	ICSA 756 × IS 33844-5	G76	21.5	4.6875	2.615	3.025
77	ICSA 758 × IS 33844-5	G77	22.7413	3.3875	2.51875	2.2875
78	ICSA 37 × M 35-1-19	G78	22.2425	3.8375	2.5125	2.6125
79	ICSA 38 × M 35-1-19	G79	22.6825	3.15	2.5825	2.2
80	ICSA 52 × M 35-1-19	G80	22.7088	3.375	2.55125	2.45
81	ICSA 55 × M 35-1-19	G81	25.8837	5.0875	2.545	3.8
82	ICSA 56 × M 35-1-19	G82	23.9962	3.3125	2.6175	2.35
83	ICSA 57 × M 35-1-19	G83	22.2787	4.0125	2.50625	2.8
84	ICSA 101 × M 35-1-19	G84	23.1	2.95	2.33125	1.8375
85	ICSA 418 × M 35-1-19	G85	21.865	4.1625	2.2575	2.8625
86	ICSA 433 × M 35-1-19	G86	20.0675	3.4625	2.54	2.3
87	ICSA 502 × M 35-1-19	G87	22.07	4.1	2.81875	2.95
88	ICSA 627 × M 35-1-19	G88	22.2638	3.875	2.4525	2.5922
89	ICSA 675 × M 35-1-19	G89	23.125	4.0125	2.6675	2.8
90	ICSA 88001 × M 35-1-19	G90	20.8675	3.9	2.29375	2.3875
91	ICSA 29005 × M 35-1-19	G91	21.4213	2.7125	2.24375	1.8
92	ICSA 484 × M 35-1-19	G92	23.5425	4.6375	2.50625	2.9875
93	ICSA 712 × M 35-1-19	G93	25.0375	4.025	2.51125	2.65
94	ICSA 724 × M 35-1-19	G94	21.7713	3.6	2.54125	2.0125
95	ICSA 735 × M 35-1-19	G95	20.625	4.5625	2.5025	3.3375
96	ICSA 746 × M 35-1-19	G96	20.73	3.4875	2.68125	2.175
97	ICSA 747 × M 35-1-19	G97	21.9875	3.5125	2.94125	2.3375
98	ICSA 754 × M 35-1-19	G98	20.7625	3.4875	2.7425	2.1
99	ICSA 756 × M 35-1-19	G99	23.84	4.575	2.7775	3.1625
100	ICSA 758 × M 35-1-19	G100	22.37	3.9	2.8	2.9125
101	ICSA 37 × Giddi Maldandi	G101	22.4112	3.7125	2.615	2.5125
102	ICSA 38 × Giddi Maldandi	G102	21.3863	3.975	2.42	2.6375
103	ICSA 52 × Giddi Maldandi	G103	21.5034	2.97889	2.0089	1.82617
104	ICSA 55 × Giddi Maldandi	G104	23.15	4.075	2.6575	2.88867
105	ICSA 56 × Giddi Maldandi	G105	25.3862	3.9	2.41375	2.85
106	ICSA 57 × Giddi Maldandi	G106	22.1137	3.87889	2.77875	2.85117
107	ICSA 101 × Giddi Maldandi	G107	22.6788	4.8	2.7175	3.325
108	ICSA 418 × Giddi Maldandi	G108	21.955	3.925	2.58	2.55
109	ICSA 433 × Giddi Maldandi	G109	21.7712	4.1625	2.715	2.8625
110	ICSA 502 × Giddi Maldandi	G110	20.675	4.9625	2.65875	3.3125
111	ICSA 627 × Giddi Maldandi	G111	22.225	4.275	2.72875	2.7625
112	ICSA 675 × Giddi Maldandi	G112	22.4287	4.8125	2.60125	3.275
113	ICSA 88001 × Giddi Maldandi	G113	20.9825	2.675	2.5775	1.725
114	ICSA 29005 × Giddi Maldandi	G114	21.0088	3.925	2.1075	2.80117
115	ICSA 484 × Giddi Maldandi	G115	20.7925	3.625	2.47875	2.1875
116	ICSA 712 × Giddi Maldandi	G116	22.2875	4.2125	2.60125	2.5875
117	ICSA 724 × Giddi Maldandi	G117	23.9425	4.2375	2.39	3.125
118	ICSA 735 × Giddi Maldandi	G118	22.1662	4.5625	2.68625	3.3375
119	ICSA 37 × ICSR 17008	G119	21.8863	4.8625	2.4725	3.4125
120	ICSA 38 × ICSR 17008	G120	20.8787	4.5125	2.43625	2.9875
121	ICSA 52 × ICSR 17008	G121	23.9462	3.8875	2.72375	2.6875
122	ICSA 55 × ICSR 17008	G122	21.7588	3.725	3.05125	2.5375
123	ICSA 56 × ICSR 17008	G123	23.48	4	3.17	3.0875
124	ICSA 57 × ICSR 17008	G124	22.87	3.4375	2.7825	2.25
125	ICSA 101 × ICSR 17008	G125	24.1025	3.775	2.9525	2.6125
126	ICSA 418 × ICSR 17008	G126	23.0012	3.6625	2.255	2.5
127	ICSA 433 × ICSR 17008	G127	24.6788	4.4125	2.3775	3.0125
128	ICSA 502 × ICSR 17008	G128	23.5837	3.3	2.67375	2.175
129	ICSA 627 × ICSR 17008	G129	26.49	4.1875	2.65125	3.05
130	ICSA 675 × ICSR 17008	G130	23.2212	3.7125	2.9975	2.525
131	ICSA 88001 × ICSR 17008	G131	23.1825	4.5125	2.66625	3.2
132	ICSA 29005 × ICSR 17008	G132	21.8875	3.4125	2.70625	2.25
133	ICSA 484 × ICSR 17008	G133	23.9337	3.4625	2.5825	2.23867
134	ICSA 712 × ICSR 17008	G134	21.6413	4.5375	2.8175	3.3125
135	ICSA 724 × ICSR 17008	G135	22.845	4.025	2.31375	2.5875
136	ICSA 735 × ICSR 17008	G136	23.52	3.7625	2.36875	2.25
137	ICSA 37 × ICSV 15014	G137	21.8125	3.5625	2.97875	2.4625
138	ICSA 38 × ICSV 15014	G138	22.6475	4.15	2.45625	2.4875
139	ICSA 52 × ICSV 15014	G139	22.7288	3.4375	2.8375	2.275
140	ICSA 55 × ICSV 15014	G140	22.025	4.075	2.99375	2.775
141	ICSA 56 × ICSV 15014	G141	23.8175	3.825	2.26375	2.4125
142	ICSA 57 × ICSV 15014	G142	23.8875	4.1	2.76375	2.575
143	ICSA 101 × ICSV 15014	G143	22.8875	5.725	2.695	4.3125
144	ICSA 418 × ICSV 15014	G144	22.2838	4.275	2.80625	2.8
145	ICSA 433 × ICSV 15014	G145	23.8075	4.15	2.77625	2.6375
146	ICSA 502 × ICSV 15014	G146	23.2488	3.6375	2.50875	2.325
147	ICSA 627 × ICSV 15014	G147	25.7975	3.64947	2.5075	2.56494
148	ICSA 675 × ICSV 15014	G148	24.6875	3.08004	2.565	1.8047
149	ICSA 88001 × ICSV 15014	G149	25.5362	4.425	2.4075	2.8875
150	ICSA 29005 × ICSV 15014	G150	23.3338	4.4625	2.35875	3.0125
151	ICSA 484 × ICSV 15014	G151	25.5488	3.825	2.165	2.4625
152	ICSA 712 × ICSV 15014	G152	23.9825	3.9	2.32	2.4797
153	ICSA 724 × ICSV 15014	G153	29.9875	4.6375	2.095	3.15
154	ICSA 735 × ICSV 15014	G154	25.8287	4.325	2.32875	3.2125
155	ICSA 746 × ICSV 15014	G155	24.8334	3.86639	2.30265	2.68867
156	ICSA 747 × ICSV 15014	G156	23.9037	4.15	2.54625	2.9
157	ICSA 754 × ICSV 15014	G157	23.4483	3.76197	2.67905	2.68994
158	ICSA 756 × ICSV 15014	G158	22.1425	3.65	2.655	1.9125
159	ICSA 758 × ICSV 15014	G159	23.04	3.7625	2.70375	2.45
160	ICSA 37 × Parbhani Shakti	G160	23.1212	4.0875	2.65375	2.8625
161	ICSA 38 × Parbhani Shakti	G161	23.9838	4.55	2.68875	3.175
162	ICSA 52 × Parbhani Shakti	G162	22.4862	4.6875	2.51	3.4
163	ICSA 55 × Parbhani Shakti	G163	23.6363	3.2125	2.24125	2.0625
164	ICSA 56 × Parbhani Shakti	G164	23.9862	4.2625	2.86875	2.9375
165	ICSA 57 × Parbhani Shakti	G165	26.45	3.7875	2.3225	2.725
166	ICSA 101 × Parbhani Shakti	G166	21.9062	3.3625	2.6475	2.3
167	ICSA 418 × Parbhani Shakti	G167	22.3475	4.5125	2.74625	3.0625
168	ICSA 433 × Parbhani Shakti	G168	22.3375	3.9125	2.5125	2.35
169	ICSA 502 × Parbhani Shakti	G169	21.9512	2.875	2.73625	1.8125
170	ICSA 627 × Parbhani Shakti	G170	21.3325	3.325	2.785	2.3875
171	ICSA 675 × Parbhani Shakti	G171	22.8913	3.8125	2.5775	2.525
172	ICSA 88001 × Parbhani Shakti	G172	22.5625	3.3375	2.76375	2.1125
173	ICSA 29005 × Parbhani Shakti	G173	22.6038	3.6625	2.72	2.5625
174	ICSA 484 × Parbhani Shakti	G174	21.6088	3.2625	2.35375	2.05
175	ICSA 712 × Parbhani Shakti	G175	22.725	3.5	2.3925	2.225
176	ICSA 724 × Parbhani Shakti	G176	22.3	4.0125	2.3275	2.8
177	ICSA 735 × Parbhani Shakti	G177	24.305	3.7625	2.605	2.5
178	ICSA 37 × ICSR 13009	G178	22.5813	3.15	2.28375	2.1
179	ICSA 38 × ICSR 13009	G179	23.0575	4.85	2.47625	3.25
180	ICSA 52 × ICSR 13009	G180	21.9288	3.45	2.88875	2.22617
181	ICSA 55 × ICSR 13009	G181	23.6375	3.6125	2.8275	2.5
182	ICSA 56 × ICSR 13009	G182	21.1288	3.775	2.73625	2.6625
183	ICSA 57 × ICSR 13009	G183	22.3537	3.5625	2.4975	2.55
184	ICSA 101 × ICSR 13009	G184	23.825	4.2625	2.55625	2.4875
185	ICSA 418 × ICSR 13009	G185	22.5587	3.0875	2.44875	1.9125
186	ICSA 433 × ICSR 13009	G186	22.4913	3.7375	2.275	2.24074
187	ICSA 502 × ICSR 13009	G187	22.8575	3.625	2.3825	2.4375
188	ICSA 627 × ICSR 13009	G188	23.4812	3.7625	2.77875	2.3797
189	ICSA 675 × ICSR 13009	G189	27.1987	4.65	2.22125	3.5875
190	ICSA 88001 × ICSR 13009	G190	23.5513	3.4375	2.33375	2.5
191	ICSA 29005 × ICSR 13009	G191	22.5463	4.35	2.5225	2.8375
192	ICSA 484 × ICSR 13009	G192	22.3871	4.42889	2.66515	2.80117
193	ICSA 712 × ICSR 13009	G193	22.55	3.8875	2.535	2.6625
194	ICSA 724 × ICSR 13009	G194	21.2212	4.275	2.79375	2.8375
195	ICSA 735 × ICSR 13009	G195	22.9337	4.6125	2.785	3
196	ICSA 746 × ICSR 13009	G196	21.0925	3.6625	2.65375	2.4625
197	ICSA 747 × ICSR 13009	G197	21.37	3.075	2.76375	1.925
198	ICSA 754 × ICSR 13009	G198	22.1413	3.925	2.25	2.7875
199	ICSA 756 × ICSR 13009	G199	22.9662	3.6	2.80125	2.425
200	ICSA 758 × ICSR 13009	G200	21.8788	5.16197	2.54625	3.75244
201	ICSA 37 × ICSR 13038	G201	23.4737	4.525	2.35375	3.2375
202	ICSA 38 × ICSR 13038	G202	23.8113	3.825	2.48125	2.575
203	ICSA 52 × ICSR 13038	G203	22.4987	4.65	2.47375	3.1875
204	ICSA 55 × ICSR 13038	G204	22.3025	5.2875	2.79625	3.0922
205	ICSA 56 × ICSR 13038	G205	22.0325	3.825	2.77875	2.6375
206	ICSA 57 × ICSR 13038	G206	20.9288	3.5125	2.72875	2.4
207	ICSA 101 × ICSR 13038	G207	23.4013	3.85	2.7375	2.5875
208	ICSA 418 × ICSR 13038	G208	21.3962	4.0125	2.555	3
209	ICSA 433 × ICSR 13038	G209	23.06	3.3625	2.68375	2.1125
210	ICSA 502 × ICSR 13038	G210	21.0712	3.5	2.3425	2.4
211	ICSA 627 × ICSR 13038	G211	22.1804	2.94087	2.24795	2.00362
212	ICSA 675 × ICSR 13038	G212	22.4787	3.4125	2.385	2.51494
213	ICSA 88001 × ICSR 13038	G213	25.3125	3.5125	2.425	2.0875
214	ICSA 29005 × ICSR 13038	G214	23.0538	3.725	2.70125	2.6375
215	ICSA 484 × ICSR 13038	G215	22.8213	5.21639	2.605	3.95
216	ICSA 712 × ICSR 13038	G216	21.5862	4.425	2.76	3
217	ICSA 724 × ICSR 13038	G217	20.5625	3.1375	2.42375	1.9375
218	ICSA 735 × ICSR 13038	G218	21.1875	3.125	2.66875	1.925
219	ICSA 37 × ICSR 13041	G219	19.9237	3.125	2.69875	2.1
220	ICSA 38 × ICSR 13041	G220	22.7112	3.5	2.71625	2.1375
221	ICSA 52 × ICSR 13041	G221	21.3963	4.2125	2.81125	2.63867
222	ICSA 55 × ICSR 13041	G222	23.8912	2.9125	2.405	1.65
223	ICSA 56 × ICSR 13041	G223	23.8588	3.4125	2.49625	2.425
224	ICSA 57 × ICSR 13041	G224	22.65	3.62447	2.6475	2.1625
225	ICSA 101 × ICSR 13041	G225	23.0275	4.175	2.68875	3.05
226	ICSA 418 × ICSR 13041	G226	23.3875	4.2	2.5875	2.925
227	ICSA 433 × ICSR 13041	G227	23.9638	4.1	2.6275	2.7375
228	ICSA 502 × ICSR 13041	G228	22.8287	3.6	2.83125	2.325
229	ICSA 627 × ICSR 13041	G229	23.3225	3.7	2.62375	2.3
230	ICSA 675 × ICSR 13041	G230	22.9488	4.1	2.68125	3.02617
231	ICSA 88001 × ICSR 13041	G231	22.085	4.6125	2.75875	2.9125
232	ICSA 29005 × ICSR 13041	G232	21.8287	4.5125	2.90125	3.125
233	ICSA 484 × ICSR 13041	G233	23.0825	3.5625	2.7875	2.4875
234	ICSA 712 × ICSR 13041	G234	22.1962	4.0375	2.905	2.85
235	ICSA 724 × ICSR 13041	G235	22.0038	4.025	2.80875	2.73867
236	ICSA 735 × ICSR 13041	G236	20.8412	4.1	2.79625	2.4875
237	ICSA 746 × ICSR 13041	G237	22.93	3.3625	2.48625	2.25117
238	ICSA 747 × ICSR 13041	G238	24.0012	4.2	2.45	2.975
239	ICSA 754 × ICSR 13041	G239	24.65	3.7875	2.7425	2.73994
240	ICSA 756 × ICSR 13041	G240	22.8038	3.875	2.5375	2.65
241	ICSA 758 × ICSR 13041	G241	23.775	3.5625	2.415	2.60117
242	ICSB 37	G242	24.3663	2.3125	1.77875	1.50117
243	ICSB 38	G243	25.13	2.7125	1.6925	1.48215
244	ICSB 52	G244	22.2038	2.925	2.17	1.8
245	ICSB 55	G245	21.725	2.5875	1.79875	1.78088
246	ICSB 56	G246	18.515	2.5375	1.735	1.5625
247	ICSB 57	G247	21.7362	2.8875	1.46	2.0875
248	ICSB 101	G248	22.4237	2.1875	1.81	1.64854
249	ICSB 418	G249	20.4575	2.675	1.53	1.71104
250	ICSB 433	G250	19.48	2.35	1.7525	1.4625
251	ICSB 502	G251	21.9337	2.7875	1.96625	2.025
252	ICSB 627	G252	23.0457	2.64286	1.72286	1.75714
253	ICSB 675	G253	19.3144	2.64444	1.97556	1.73333
254	ICSB 88001	G254	23.4563	2.75	1.74875	1.8
255	ICSB 29005	G255	21.48	2.7625	2.01375	1.7875
256	ICSB 484	G256	19.4663	2.3375	1.7325	1.4375
257	ICSB 712	G257	22.805	2.875	1.97375	2.0797
258	ICSB 724	G258	18.3637	2.775	1.72375	1.9375
259	ICSB 735	G259	20.0987	2.325	1.825	1.5922
260	ICSB 746	G260	20.375	2.8375	1.60875	1.8875
261	ICSB 747	G261	21.995	2.675	2.2025	1.85
262	ICSB 754	G262	21.5137	2.475	1.6375	1.77617
263	ICSB 756	G263	20.0263	2.825	1.9625	1.9375
264	ICSB 758	G264	22.3813	2.625	2.0325	1.7375
265	M 35-1	G265	16.5538	2.55	2.9425	1.87617
266	SPV 1411	G266	14.9012	2.125	2.80625	1.73604
267	CSV 18R	G267	17.915	2.75	2.70875	1.70117
268	IS 33844-5	G268	15.1713	2.6625	2.72125	1.6625
269	M 35-1-19	G269	15.7387	2.6375	2.61125	1.85
270	Giddi Maldandi	G270	17.5038	2.87447	2.4575	1.82744
271	ICSR 17008	G271	20.3625	2.325	2.26625	1.5
272	ICSV 15014	G272	16.575	2.6375	2.6975	1.92744
273	Parbhani Shakti	G273	22.4175	3.1125	2.2075	1.9125
274	ICSR 13038	G274	16.1375	2.92447	2.60875	1.88994
275	ICSR 13009	G275	17.0038	2.83697	2.35625	1.60244
276	ICSR 13041	G276	17.82	2.825	2.65	1.87617
277	CSH-16R ©	G277	29.9712	4.5	2.56125	3.15
278	8712 ©	G278	19.75	3.6625	2.58875	2.2625
279	CSH-13©	G279	24.5963	3.875	2.47875	2.5875
280	CSH-15 ©	G280	21.2362	3.9625	2.865	2.88867
		CA
1	DFF	8712 ©
2	MAT	8712 ©
3	PH	CSH-16R ©
4	NL	8712 ©
5	PL	CSH-16R©
6	PW	CSH-16R©
7	PWt	CSH-16R©
8	HSW	CSH-15©
9	YLD	CSH-16R©
